# Supplementary material for: Patient-specific and interpretable deep brain stimulation optimisation using MRI and clinical review data
Source: Front Neurosci. 2025 Oct 22;19:1661987. doi: 10.3389/fnins.2025.1661987 (PMC12586115; doi:10.3389/fnins.2025.1661987)
Supplement: Supplementary file 2 [file Supplementary_file_2.XLSX]

## Sheet: clinical_review
side	contact	effect	current	P0001	P0002	P0003	P0004	P0005	P0006	P0007	P0008	P0009	P0010	P0011	P0012	P0013	P0014	P0015	P0016	P0017	P0018	P0019	P0020	P0021	P0022	P0023	P0024	P0025	P0026	P0027	P0028	P0029	P0030	P0031	P0032	P0033	P0034	P0035	P0036	P0037	P0038	P0039	P0040	P0041	P0042	P0043	P0044	P0045	P0046
R	0	rigidity	0	4	2	2	2	1	0	2	2	1	0	2	1	3	2	2	3	1	3	1	1	1	1	1	1	2	3	1	0	2	1	2	1	1	1	1	1.5	0	2	2	0	2	1	0.5	2	1	2
R	0	rigidity	0.5	4	0	2	2	1	0	1	2	0	0	1	0.5	3	2	2	3	1	3	1	1	1	1	1	1	2	3	1	0	1	1	2	0.5	1	1	1	1.5	0	2	2		2	1	0.5	2	1.5	2
R	0	rigidity	1	3	0	2	2	1	0	0.5	2	0	0	1	0.5	3	2	2	3	1	2	1	1	0	1	1	1	1	3	0.5	0	0	0	1	0	1	0	1	1	0	2	2		2	1	0.5	2	2	2
R	0	rigidity	1.5	3	0	1.5	1	1	0	0.5	1.5	0	0	1	0.5	3	1	2	3	0	2	1	0.5		1	1	1	1	2	0	0	0	0	1	0	1	0	0.5	0	0	1	2		2	1	0.5	2	1	1
R	0	rigidity	2	2	0	1	1	1	0	0		0	0	0		2	1	2	3	0	1	0	0.5		1	1		1	2			0	0	1	0	1	2	0.5	0	0	1	1.5		2	1	0	1	1	1
R	0	rigidity	2.5	2	0	1	1	1		0		0	0	0		1	1	1	3	1	0	0	0.5		0	1		0	1			0	1	1	0	0			0.5	0	1	0.5		1	1	0	2	0	1
R	0	rigidity	3	2	0		1	1		0				0		1	1	1	3	1	0	0	0.5		0			0	1			0	1	2						0		1			0	0		0	1
R	0	rigidity	3.5	2						0				0						0	0								1			0								0						0		0	0
R	0	rigidity	4							0				0							0								0																	0		0
R	0	akinesia	0	4	2	3	2	2	1	1	1	1	0	2	2	3	2	1	2.5	1	3	2	2	2	2	2	2	2	2	2	1	2	1	3	1	2	1	1	2	2	3	2	1	2	2	1	2	1	2
R	0	akinesia	0.5	4	2	3	2	2	0	1	1	0	0	2	1	3	2	1	2.5	1	3	2	2	2	2	2	2	2	2	2	1	2	1	3	1	2	1	1	2	2	3	2		2	2	1	2	1	2
R	0	akinesia	1	4	1	2	2	2	0	1	1	0	0	2	1	3	1	1	4	1	3	2	2	2	2	2	2	2	2	1	1	1	1	3	0.5	2	1	1	2	2	3	1		2	1.5	2	2	1	2
R	0	akinesia	1.5	4	2	2	2	2	0	2	0.5	0	0	1	1	3	1	1	4	1	2	1	2.5		2	2	2	1	2	2	1	1	1	2	0.5	2	1	1	2	2	3	1.5		2	1	2	2	1	1
R	0	akinesia	2	3	2	2	1	2	0	2		0	0	2		2	1	1	4	1	2	0	3		1	2		1	1			1	1	2	0	2	2	1	2	1	3	1.5		2	1.5	2	1	0	1
R	0	akinesia	2.5	3	2		1	2		3		0	0	2		2	1	1	4	1	2	0	3.5		0	2		1	1			0	1	3	0	2			2	1	3	1.5		2	1.5	2	2	0	1
R	0	akinesia	3	3	2		2	2		3				2		2	1	1		1	1	1	2		0			1	0			0	1	3						1		1			1.5	2		0	1
R	0	akinesia	3.5							3				1						1	2								0			0								1					1.5	2		3	0
R	0	akinesia	4							1.5				2							3								1																	2.5		3
R	0	tremor	0			2			3			1										1	4						1	2	2			2			1	2		2	1	3	0	3		1
R	0	tremor	0.5			2			0			0										1	4						1	1	2			2			1	2		2	1	3	0	3		1
R	0	tremor	1			2			1			0										1	4						1	0.5	1			2			1	2		1	0	3	0	2		1
R	0	tremor	1.5			2			1			0										0	2						0	3	0			1			1	2		1	0	1		2		1
R	0	tremor	2			1			1			0										0	2						0					1			1	2		0	0	1		2		1
R	0	tremor	2.5									1										0	3						1					1						0	0	1		2		1
R	0	tremor	3																			0	3						1					2						0		0				0
R	0	tremor	3.5																										1											0
R	0	tremor	4																										1
R	0	sideeffects	0
R	0	sideeffects	0.5										1				1							1														1				1
R	0	sideeffects	1								1		1		1	1	1				1			1							1							1										1
R	0	sideeffects	1.5							1	1				1	1	1				1			1			1			1	1	1						1				1						1
R	0	sideeffects	2		1				1				1			1	1		1		1									1		1	1		1		1	1			1		1		1			1
R	0	sideeffects	2.5		1	1	1		1				1			1			1		1					1						1	1		1			1	1		1	1			1			1
R	0	sideeffects	3		1		1	1		1		1						1			1		1			1		1				1	1	1	1	1							1	1	1		1	1
R	0	sideeffects	3.5	1						1								1		1	1				1			1				1													1			1
R	0	sideeffects	4							1				1						1	1	1																				1				1		1	1
R	1	rigidity	0	4	0	2	2	1	0	2	2	1	0	2	1	3	1	2	3	1	3	1	1	1	1	1	1	2	3	1	0	2	1	2	1	1	1	1	1.5	1	1	2	0	2	1.5	0.5	2	1	2
R	1	rigidity	0.5	3	0	1	2	1	0	0	1	1	0	2	1	2	1	2	3	1	3	1	0.5	1	1	1	1	2	3	1	0	2	1	1	0	1	0.5	0	0	1	1	2	0	2	1.5	0.5	2	0.5	2
R	1	rigidity	1	3	0	1	1	1	0	0	0	0	0	1	0.5	2	0	2	2.5	1	2	0	0	0	1	0	1	1	2	0.5	0	1	1	1	0	1	0	0	0	1	1	1.5	0	1	1.5	0	2	0.5	2
R	1	rigidity	1.5	2	0	0.5	1		0	0	0		0	0	0.5	2	0	2	2	1	2	0	0		1	0	0	0	1	0.5	0	1	0	0	0	0	1	0	0	1	1	1.5		1	1.5	0	1	0.5	1
R	1	rigidity	2	1	0	0	0		0	0	0		0	1	0	1	0	1	2	1	1	0	0		0	0	0	0	1	0	0	1	0	0	0	0	1	0	0	0	0	1.5		1	0.5	0	1	0	1
R	1	rigidity	2.5	0	0	0	0		0	0	0		0	1		0	0	1	1	1	0	0	0		0	0		0	0	0	0	0	0	0	0	0	1	0	0	0	0	1		1	0	0	1	0	1
R	1	rigidity	3	0	0	0	0			0			0	0		0	0	1	0.5	1	0	0	0.5					0	0	0		0	1	0	0	0	1	0		0	0	1		1	0	0	1	0	1
R	1	rigidity	3.5	0			0			0				0				1	0	1	0								0			0		2				0			0			2	1.5	0		0	1
R	1	rigidity	4							0				1					1		0								0																	0
R	1	akinesia	0	4	2	3	2	2	1	1	2	1	0	2	1	3	1	1	4	1	3	2	2	2	2	2	2	2	2	2	1	2	1	3	1	2	1	1	2	2	4	2	1	2	2	1.5	2	1	2
R	1	akinesia	0.5	4	2	3	2	2	1	1	1	1	0	2	1	2	1	1	3	1	3	2	1.5	2	2	2	2	2	2	2	1	2	1	3	1	2	1	1	2	2	4	2	1	2	2	1.5	2	1	2
R	1	akinesia	1	3	1	2	1	2	0	0.5	1	0	0	1	0.5	2	1	1	3.5	1	3	1	1.5	1	1	2	2	1	2	1	1	2	1	2	0	1	0	0.5	2	1	4	1	1	2	2	1.5	2	1	2
R	1	akinesia	1.5	3	1	1.5	1		0	1	1		0	2	0.5	2	1	1	3.5	1	2	1	2		1	2	1	0	1	2	2	2	1	2	0	1	1	0.5	2	1	3	1.5		1	1	1.5	1	0	1
R	1	akinesia	2	3	1	1	0		1	2	1		0	2	1	1	1	1	3	1	2	1	2		2	2	1	0	1	1	2	1	1	2	0	1	1	0.5	2	1	3	1.5		2	1	1.5	1	0	1
R	1	akinesia	2.5	3	1	1	0		3	1	1		0	1		2	1	1	2.5	1	2	0	1.5		1	2		1	1	2	2	0	1	2	0	1	1	0.5	2	1	3	1.5		2	1.5	1.5	2	0	1
R	1	akinesia	3	3	1	2	0			0.5			0	1		2	0	1	2	1	1	1	3					1	0	2		0	1	2	0	1	1	0.5		2	4	2		2	1	1	1	1	1
R	1	akinesia	3.5	3			1			1				1				1	2	1	1								0			1		3				1			4			2	1.5	1		2	1
R	1	akinesia	4							0.5				2					2		1								1																	2
R	1	tremor	0			2			3			0										1	4						1	1	2			2			1	2			1	3	0	3
R	1	tremor	0.5			1			1			0										1	2						1	1	2			1			1	1.5			1	3	0	2
R	1	tremor	1			1			1			0										1	1						1	1	1			1			0	1.5			0	3		2
R	1	tremor	1.5			0.5			3													0	3						0	0.5	2			1			1	1.5			0	2		2
R	1	tremor	2			0			2													0	2.5						0	0.5	1			0			1	1.5			0	1		1
R	1	tremor	2.5			0																0	0						0	0.5	1			0			1	1			0	0.5		1
R	1	tremor	3																			0	0						0	3				0			1	1			0	1		2
R	1	tremor	3.5																										0					2				1			0			2
R	1	tremor	4																										0
R	1	sideeffects	0
R	1	sideeffects	0.5																												1							1				1
R	1	sideeffects	1								1				1																							1				1						1
R	1	sideeffects	1.5					1	1		1		1		1									1							1						1	1
R	1	sideeffects	2								1				1												1						1				1	1					1
R	1	sideeffects	2.5						1			1			1								1							1	1		1		1			1	1		1		1		1			1
R	1	sideeffects	3			1						1	1					1		1			1		1	1				1			1	1	1		1	1			1	1		1		1	1	1
R	1	sideeffects	3.5	1	1		1						1							1					1			1	1			1		1				1			1				1			1
R	1	sideeffects	4	1			1							1				1	1		1	1							1									1				1		1					1
R	2	rigidity	0	4	0	2	2	1	0	2	2	1	0	2	1	2	2	2	3	1	3	1	1	1	1	1	1	2	3	1	0	2	1	2	1	1	1	1	1.5	1	1	2	0	2	1	0.5	2	1	2
R	2	rigidity	0.5	3	0	2	2	1	0	0.5	0.5	1	0	2	0.5	2	2	2	2	1	3	1	0.5	0	1	1	1	2	3	1	0	2	1	2	0	1	0	0.5	0	1	1	2	0	2	1	0.5	2	0.5	2
R	2	rigidity	1	3	0	1	1	1	0	0.5	0	0.5	0	2	0	2	2	2	1.5	1	2	0	0.5	0	1	1	1	1	3	0	0	2	0	1	0	0	0	0	0	0	1	2	0	1	0.5	0	1	0.5	2
R	2	rigidity	1.5	2	0	0.5	1	0	0	0	0	0	0	1	0	2	1	2	1	1	3	0	0		0	0	0	1	2	0	0	1	0	0	0	0	0	0	0	0	0	2	0	1	1.5	0	1	0.5	2
R	2	rigidity	2	1	0	0	0	0	0	0	0		0	1	0	1	1	2	0	1	2	1	0		0	0	0	1	1	0	0	1	0	0	0	0	0	0	0	0	0	1.5	0	0	0.5	0	1	0	2
R	2	rigidity	2.5	1	0	0	0	0	0	0	0		0	1	0	0	1	1	0	1	1	1	0		0	0		1	1	0	0	1	1	0	0	0	0	0		0	0	1.5		1	1	0	1	0	1
R	2	rigidity	3	0	0	0	0	0		0	0			0		0	0	1	0	0	0	1	0					1	0	0		0		0		0	0	0		0	0	1		1		0	0	0	1
R	2	rigidity	3.5	0			0	0		0	0			1				1	0	0	0		0.5						0			0		0				0			0			1		0	1	0
R	2	rigidity	4	0			0			0	0			1				1	0	0	0								1			0						0						1		0		0
R	2	akinesia	0	4	1	3	2	2	1	1	1	1	0	2	1	2	1	1	3	1	3	2	2	2	2	2	2	2	2	1	1	2	1	3	1	2	1	1	2	2	3	2	0	2	2	2	2	1	2
R	2	akinesia	0.5	4	1	3	2	2	1	0.5	1	1	0	2	0.5	2	1	1	3	1	3	2	1.5	1	2	2	2	2	2	1	1	2	1	3	1	2	1	1	2	2	3	2	0	2	2	2	2	1	2
R	2	akinesia	1	3	1	3	2	2	1	0.5	1	0.5	0	2	0	2	1	1	3	1	3	1	2	2	2	2	1	2	2	1	1	2	1	2	0.5	1	1	1	2	1	3	2	0	2	2	1.5	2	1	2
R	2	akinesia	1.5	3	1	3	1	2	1	1	1	0	0	2	0	2	1	1	3	1	3	1	1		1	2	0	1	2	1	1	2	0	2	0.5	1	0	0.5	2	1	3	2	1	2	2	1.5	2	0.5	2
R	2	akinesia	2	3	1	2	0	2	2	1	0.5		0	1	0	2	1	1	2.5	1	3	1	0.5		1	2	0	1	1	1	1	1	0	2	0.5	1	0	0.5		1	3	3	1	1	2	1.5	2	1	2
R	2	akinesia	2.5	3	1	1.5	0	2	3	1	1		0	1	0	2	1	1	2	1	3	1	0		1	2		1	1	0.5	1	1	1	2	0.5	1	0	0.5		1	3	3		1	2	1.5	2	0.5	2
R	2	akinesia	3	3	1	1.5	0	2		0.5	1			1		2	1	1	1.5	1	1	1	0.5					2	0	0.5		1		2		1	1	0.5		1	3	3		1		1.5	1	2	2
R	2	akinesia	3.5	3		3	1			1	1			2				1	1.5	1	1		1						1			1		2				0.5			4			2		1.5	1	2.5
R	2	akinesia	4	3			2			1	1			1				1	1.5	1	1								1			1						1.5						1		1.5		3
R	2	tremor	0			2			1			0										1	3						1	1	2			2			1	2		2	1	3	0	3
R	2	tremor	0.5			2			1			0										1	3						1	1	1			2			1	2		2	0	3	0	3
R	2	tremor	1			1			1			0										1	3						1	1	0			1			0	1.5		0	0	3	0	3
R	2	tremor	1.5			0.5			1			0										0	3						1	1	0			0.5			0	1.5		0	0	3		2
R	2	tremor	2			0			1			0										0	0						1	0.5	0			0.5			0	1.5		0	0	2		2
R	2	tremor	2.5			0						0										0	1						0	0.5	0			0			0	1.5		0	0	2		2
R	2	tremor	3			0						0										0	0						0	0				0.5			0	1		0	0	1		1
R	2	tremor	3.5									0											0						0					1				1			0			2
R	2	tremor	4									0																	1									1						2
R	2	sideeffects	0
R	2	sideeffects	0.5																												1											1
R	2	sideeffects	1	1																				1							1																	1
R	2	sideeffects	1.5								1		1											1						1	1				1						1		1					1
R	2	sideeffects	2						1				1														1				1		1		1				1				1
R	2	sideeffects	2.5						1		1		1		1										1					1	1		1		1		1		1		1		1		1
R	2	sideeffects	3		1			1			1	1	1		1								1		1	1				1				1	1		1	1			1					1		1
R	2	sideeffects	3.5	1		1	1	1			1			1						1	1		1					1	1	1				1				1			1			1			1	1	1
R	2	sideeffects	4	1			1							1				1		1	1	1						1	1			1						1				1		1		1		1
R	3	rigidity	0	4	0	2	2	1	0	1.5	2	1	0	2	1	2	2	2	3	1	3	1	1	1	1	1	1	2	3	1	0	2	1	2	1	1	1	1	1.5	1	1	1	0	2	1	0.5	2	1	2
R	3	rigidity	0.5	2	0	2	2	1	0	1	2	1	0	2	1	2	2	2	2	1	3	1	1	0	1	1	1	2	3	1	0	2	1	1	0	1	1	0.5	1	1	1	1	0	2	1	0.5	1	0.5	2
R	3	rigidity	1	1	0	2	1	1	0	1.5	2	1	0	2	1	2	1	2	2	1	3	1	0.5	1	0	1	1	1	3	1	0	2	1	1	0	1	1	0	0	0	1	2	0	2	1	0.5	2	1	2
R	3	rigidity	1.5	0	0	1.5	1	1	0	1	0	0.5	0	1	1	2	1	2	1.5	1	3	0	0		0	1	0	1	3		0	2	1	1	0	1	0	0	0	0	0	2		2	0.5	0.5	1	1	2
R	3	rigidity	2	0	0	1	1	1	0	1	0	0.5	0	0	0.5	2	0	2	0.5	0	2	1	0		1	1	0	1	3		0	2	1	1	0	0	0	0	0	0	0	2		1	1	0.5	1	0.5	1
R	3	rigidity	2.5	0	0	0.5	1	1	0	1	0		0	1	0.5	2	0	1	0.5	0	2	1	0		1	1		1	2		0	1	0	1		0	0.5	0	0	0	0	2		1	1	0.5	1	0	1
R	3	rigidity	3	0	0	0	0	1		0.5	0			2		2	0	1	0.5	0	1	1							1			1		2		0	0.5	0		0		2		1		0	1	0	1
R	3	rigidity	3.5	0				0		0.5	0							1	0.5		1								1			1						0						2		0	0	0	1
R	3	rigidity	4					0		0	0								0										2			1						0								0	0	0
R	3	akinesia	0	4	1	3	2	2	1	2	1	1	0	2	1	3	2	1	3	1	3	2	2	2	2	2	2	2	2	0.5	1	2	1	3	1	2	1	1	2	1	3	3	0	2	2	2	2	1	2
R	3	akinesia	0.5	4	1	3	2	2	1	1.5	1	1	0	2	1	3	2	1	3	1	3	2	2	1	2	2	2	2	2	0.5	2	2	1	3	1	2	1	1	2	1	3	3	0	2	2	2	2	1	2
R	3	akinesia	1	4	1	3	2	2	1	2	1	1	0	2	1	3	1	1	3	1	3	1	2.5	2	2	2	1	2	2		2	1	1	3	1	2	1	1	2	1	3	3	1	2	1.5	2	2	1	2
R	3	akinesia	1.5	3	1	3	2	2	0	1.5	1	1	0	2	1	3	1	1	2.5	1	3	1	2.5		2	2	1	1	2		1	1	1	2	1	1	1	1.5	2	1	3	3		2	1.5	2	2	1	2
R	3	akinesia	2	3	1	3	1	2	2	1	1	0.5	0	2	0.5	3	1	1	2.5	1	2	1	2		2	2	1	1	2		2	1	1	3	1	1	0.5	1	2	1	3	3		2	2	2	2	0.5	2
R	3	akinesia	2.5	3	1	3	2	2	2	1	1		0	2	0.5	3	0	1	2.5	1	2	1	2		2	2		2	1		2	1	1	2		1	1	1		1	3	3		2	2	2	2	1	2
R	3	akinesia	3	3	1	3	2	2		0.5	1			2		3	0	1	2	1	3	1							1			1		3		1	1	1		2		3		2		2	1	0.5	2
R	3	akinesia	3.5	3				2		0.5	0.5							1	2		2								1			1						1						2		2	1	1	2
R	3	akinesia	4					2		0.5	0.5								2										1			1						1								1.5	1	2
R	3	tremor	0			2			1			0										1	3						1	1	2			1			1	2			1	3	0	3
R	3	tremor	0.5			2			0			0										1	3						1	1	2			1			1	2			0	3	0	3
R	3	tremor	1			1			1			0										0	3						1		1			0.5			1	2			0	3	0	3
R	3	tremor	1.5			1			1			0										0	2						1		1			0			1	2			0	3		2
R	3	tremor	2			1			1			0										0	3						1		2			1			0.5	1.5			0	3		2
R	3	tremor	2.5			0.5			1													0	3						1		2			1			1	1.5			0	3		2
R	3	tremor	3			0.5																0							1					1			1	1.5				3		2
R	3	tremor	3.5																										1									1.5						3
R	3	tremor	4																										1									1.5
R	3	sideeffects	0
R	3	sideeffects	0.5																												1											1
R	3	sideeffects	1									1	1		1									1						1	1										1	1
R	3	sideeffects	1.5										1		1									1			1			1					1
R	3	sideeffects	2		1				1			1	1		1								1				1				1		1		1				1		1		1			1
R	3	sideeffects	2.5	1					1				1		1								1		1	1					1		1	1	1		1		1		1				1		1
R	3	sideeffects	3		1	1	1							1	1					1	1				1								1	1			1	1		1		1	1			1
R	3	sideeffects	3.5	1																1	1	1							1			1						1						1					1
R	3	sideeffects	4	1														1	1									1	1			1						1				1		1		1	1
L	0	rigidity	0	3	1	1	3	2	1	3	2	0	2	3	1	3	1	2	3	2	2	3	1	1	2	2	2	1	2	1	1	3	1	1	2	1	2	2	2	3	2	2	0	1	3	2	1	2	3
L	0	rigidity	0.5	2	1	1	3	2	1	2	1	0	2	3	1	3	1	2	3	2	2	3	1	1	2	2	2	1	2	1	1	3	1	1	2	1	2	2	1	3	2	2	0	1	3	2	1	2	3
L	0	rigidity	1	2	1	1	3	2	1	2	0	0	2	3	1	2	1	2	3	2	2	2	1	0	2	2	2	1	2		1	2	0	1	1	1	1	1	0	2	2	2	0	0	3	2	1	2	3
L	0	rigidity	1.5	2	1	0.5	3	2	0	2	0	0	2	3	0.5	2	1	2	3	2	1	1	1		2	1	2	0	2		0	2	0	0	0	1	1	0	0	2	2	2	0	0	2.5	2	0	1	2
L	0	rigidity	2	1.5	1	0.5	2	2	0	3	0	0	1	2	0.5	1	1	2	3	2	1	1	0		1	0	2	0	2		0	2	0	0	0	0	1	0	0	0	2	2	0	0	2.5	0.5	1	1	2
L	0	rigidity	2.5	1	1	0.5	2	2	0	2	0	0	0	2	0.5	0.5	1	1	3	1	1	1	0		1	0		0	1		0	2	0	2	0	0	1	0	0	0	0	1	0	0	1.5	0.5	1	1	1
L	0	rigidity	3	1	0	0	2	1	0	1.5	0	0	0	2		0.5		1	2	1	1				0				1		0		1		0		2	0	0	0		0.5	0	0	2	0	1	1	1
L	0	rigidity	3.5	1	0	0			0	1.5			0	1				1	2	1	1				0						0				0			0						0	2	0		1	1
L	0	rigidity	4	1		0				1								0	3																			0							2	0			1
L	0	akinesia	0	2	2	2	2	3	1	2	2	1	3	3	0.5	2	2	2	3	2	3	2	2	1	2	2	2	1	2		1	2	2	3	1	2	2	1	1	2	3	2	2	1	1	1.5	2	2	3
L	0	akinesia	0.5	2	2	2	2	3	1	1.5	2	1	2	3	0.5	2	2	2	3	2	3	2	2	1	2	2	2	1	2		2	1	2	2	1	2	2	1	1	2	3	2	2	1	1	1.5	2	1	3
L	0	akinesia	1	2	2	2	2	3	0	1.5	1	1	2	2	0.5	2	1	2	3	2	3	1	2	1	2	2	2	1	2		1	1	2	2	1	2	1	1	1	2	3	2	1	1	1	1.5	2	1	3
L	0	akinesia	1.5	2	1	2	2	3	0	1.5	1	1	2	2	0.5	1	1	2	3	2	3	1	2		1	2	2	0	2		1	1	2	2	0.5	1	1	1	1	1	3	2	1	1	1	1.5	2	1	2
L	0	akinesia	2	2	1	1.5	2	3	0	2	1	0.5	2	2	0.5	1	0	2	3	2	2	1	1.5		1	2	2	0	2		0	1	1	3	0.5	1	1	1	0.5	1	3	2	1	1	1	1	2	2	2
L	0	akinesia	2.5	1	1	1	2	3	0	2	1	0.5	2	3	0.5	1	0	1	3	1	2	1	1		1	3		1	1		0	1	1	3	0.5	1	1	1	0.5	1	4	2	1	0	1	1	1	1	1
L	0	akinesia	3	1	2	1	3	3	2	1.5	1	0.5	1	2		1		1	2	1	2				0				2		0		2		1		2	1	1			1	1	0	1.5	1.5	2	1	2
L	0	akinesia	3.5	1	3	1			2	1.5			1	2				1	2	1	3				2						1				1			1						0	1	1.5		2	2
L	0	akinesia	4	3		1				1								1	4																			1							1	1.5			2
L	0	tremor	0						3			0										1			2	2			1		3			0.5			2	3		1	2	2	4	1
L	0	tremor	0.5						3			0										1			2	2			1		3			0.5			2	3		1	2	2	4	1
L	0	tremor	1						2			0										1			1	2			1		3			0			1	3		1	2	2	3	1
L	0	tremor	1.5						1			0										1			1	2			0		1			0			1	3		1	2	2	2	1
L	0	tremor	2						1			0										0			1	2			1		2			0			1	3		1	1	1	1	1
L	0	tremor	2.5						1			0										1			1	2			1		0			0			1	2		0	0	0	1	1
L	0	tremor	3									0													1				1		0						1	2		0		0	0	1
L	0	tremor	3.5																						1						0							2						1
L	0	tremor	4																																			2
L	0	sideeffects	0
L	0	sideeffects	0.5																																							1
L	0	sideeffects	1																					1			1			1
L	0	sideeffects	1.5																					1			1			1			1								1
L	0	sideeffects	2														1				1		1				1	1	1	1		1	1
L	0	sideeffects	2.5										1				1				1	1	1			1	1	1	1			1	1	1							1
L	0	sideeffects	3		1		1				1	1	1		1		1				1	1				1			1		1		1		1	1						1	1			1	1
L	0	sideeffects	3.5		1	1		1	1	1	1		1	1					1	1	1					1					1				1				1	1				1				1
L	0	sideeffects	4	1					1	1				1					1	1					1													1				1		1		1
L	1	rigidity	0	3	1	1.5	3	2	1	3	2	0	1	3	1	3	1	2	3	2	2	3	1	1	2	2	2	1	2	2	1	3	1	1	2	1	2	2	2	3	2	2	0	1	3	2	1	2	3
L	1	rigidity	0.5	3	1	1	3	2	1	2.5	0.5	0	1	3	0.5	3	1	2	3	2	2	3	1	1	2	2	2	1	2	1	1	3	1	1	1	1	2	0.5	1	3	2	2	0	1	3	2	1	2	3
L	1	rigidity	1	2	1	0.5	2	1	0	2.5	0	0	0	3	0.5	1	1	2	2	2	1	2	0	0	1	0	2	0	2	1	0	2	0	1	0	0	2	0	0	0	2	2	0	1	2.5	1	1	1.5	2
L	1	rigidity	1.5	1	0	0	2	1	0	2	0	0	0	3	0	1	1	1	2	2	1	1	0		1	0	2	0	1	0.5	0	2	0	1	0	0	0.5	0	0	0	2	2	0	0	2.5	1	0	1	2
L	1	rigidity	2	1	0	0	1	1	0	2	0	0	0	2	0	1	1	1	1.5	1	0	1	0		0	0	1	0	1	0.5	0	1	0	1	0	0	0.5	0	0	0	0	2	0	0	2	0.5	0	1	1
L	1	rigidity	2.5	1	0	0	0	1	0	1	0		0	1	0	0.5	1	1	1	2	0	1	0		0	0	1		0	0.5	0	1	0	1	0	0	0	0	0		0	1	0	0	2.5	0.5	0	0.5	1
L	1	rigidity	3	1	0	0	0	0	0	1	0		0	1	0	2		0	0.5		0	1	0.5		0	1	1		0	1	0	1	0	1	0	0	0	0	0		0	0	0	0	3	0	0	1	1
L	1	rigidity	3.5	1		0		0	0	0.5	0		0	1				0	0.5		0	1	1						0		0	1	1		0			0			0			0	3	0		0.5	1
L	1	rigidity	4			0			0	0.5				1				1	1												0				0			0			0			0	3	0			1
L	1	akinesia	0	2	2	2	2	3	1	2	2	1	2	2	0.5	2	2	2	3	2	3	2	2	1	2	2	2	1	2	1	1	2	2	2	1	2	2	1	1	2	3	2	1	1	1	3	2	2	3
L	1	akinesia	0.5	2	2	2	2	3	1	2	1	0.5	2	3	0.5	2	1	2	3	2	3	2	1	1	2	2	2	1	2	1	2	2	1	3	1	2	1	1	1	2	3	2	1	1	1	3	1	2	3
L	1	akinesia	1	2	2	1.5	1	3	0	2	1	0.5	1	3	0.5	2	0	2	3	2	3	1	1	1	2	2	2	1	1	1	2	1	1	3	0.5	1	1	1	1	1	3	2	1	1	1	2	1	1	2
L	1	akinesia	1.5	2	1	1	1	2	0	1.5	1	0.5	1	2	0.5	2	0	2	3	2	3	1	0		1	2	2	0	1	1	1	1	1	2	0.5	1	0.5	1	1	1	3	2.5	1	1	1	2	1	1	2
L	1	akinesia	2	1	1	1	0	2	0	1.5	1	0.5	1	2	0.5	2	0	1	2	2	2	1	0		1	2	2	0	0	1	0	0	2	2	0	0	0.5	1	1	1	3	2.5	0	1	1	2	1	2	1
L	1	akinesia	2.5	1	1	1	0	2	0	1	1		1	2	0.5	1	0	0	2	2	3	2	1		0	2	2		0	1	0	0	2	2	0	0	0.5	0.5	1		3	1.5	1	0	1	2	0	3	1
L	1	akinesia	3	1	1	1	1	2	2	0.5	1		0.5	2	0.5	1		0	2		3	1	2		1	2	2		0	2	1	0	2	2	0	0	0.5	0.5	1		3	1	1	0	1	2	1	2	1
L	1	akinesia	3.5	2		1		2	2	0.5	1		1	2				0	1.5		2	0							1		1	0	2		0			0.5			3			0	1	2		2	1
L	1	akinesia	4			1			4	0.5				2				0	1.5												1				0			0.5			4			1	1	2			2
L	1	tremor	0						3			0										1			1	1			1	2	3			0			2	3		2	2		3	1
L	1	tremor	0.5						1			0										1			1	1			1	2	3			1			1	3		2	2	2	3	1
L	1	tremor	1						0			0										1			1	1			1	2	2			0.5			1	2		0	2	2	3	1
L	1	tremor	1.5						0			0										0			1	0			0	1	0			0			0	2		0	1	2	1	1
L	1	tremor	2						0			0										0			1	1			0	2	0			0			0	2			0	1	1	1
L	1	tremor	2.5						0													0			1				0	2	0			0			0	2			0	1	0	1
L	1	tremor	3						0													0			1				1	2	0			0			0	1.5			0	1	1	1
L	1	tremor	3.5						0													1							1	3	0							2			0	1		1
L	1	tremor	4						0																						0							2			1			1
L	1	sideeffects	0
L	1	sideeffects	0.5																																			1
L	1	sideeffects	1										1											1														1
L	1	sideeffects	1.5										1											1														1			1	1
L	1	sideeffects	2																							1		1										1			1	1				1
L	1	sideeffects	2.5										1							1		1				1	1	1						1							1	1
L	1	sideeffects	3				1						1				1		1	1					1	1	1	1	1	1		1	1	1					1	1	1	1				1		1
L	1	sideeffects	3.5	1	1				1		1		1	1				1	1		1	1	1		1	1			1	1	1	1	1								1		1	1	1			1
L	1	sideeffects	4	1	1			1	1		1			1					1		1										1		1		1			1			1	1		1	1	1
L	2	rigidity	0	3	1	1	3	2	1	3	2	0	1	3	1	2	1	2	3	2	2	3	1	1	2	2	2	1	2	2	1	3	1	1	2	1	2	2	2	3	2	2	0	1	3	2	1	1	3
L	2	rigidity	0.5	2	1	1	3	2	1	1.5	0.5	0	1	3	1	2	1	2	3	2	2	3	0.5	1	2	2	2	1	2	2	1	2	1	0	1.5	1	1	1	1	3	2	2	0	1	3	2	1	1	3
L	2	rigidity	1	1	0	0.5	3	1	1	1	0	0	0	3	1	2	1	2	2	2	1	2	0.5	0	2	1	2	0	2	1	0	2	0	1	0	0	0.5	0	0.5	0	2	2	0	0	3	0	0	1	3
L	2	rigidity	1.5	1	0	0.5	2	0	0	1	0		0	3	0.5	1	1	2	2	2	1	2	0		0	0	1	0	1	0.5	0	1	0	1	0	0	0.5	0	0	0	2	2	0	0	2.5	0	0	1	2
L	2	rigidity	2	1	0	0	2	0	0	1	0		0	2	0.5	1	1	2	2	1	0	1	0		0	0.5	1	0	1	0.5	0	0	0	1	0	0	0.5	0	0	0	2	2	0	1	3	0	0	0.5	2
L	2	rigidity	2.5	1	0	0	2	0	0	0.5	0		0	3	0.5	1	1	1	0.5	1	0	2	0		0	0.5	1	0	1	0.5	0	0	0	1	0	0	0.5	0	0		0	1	0	0	3	0	0	0	2
L	2	rigidity	3	1		0	1	0	0	0.5	0		0	3		1		1	2	0	0	1	1		0	0	1		1		0	0	0	1	0		0	0			0	0	0	0	3	0.5	0	0	2
L	2	rigidity	3.5	1		0	1	0	0	0.5	0		0	3				1	0	1	0								1		0	0	1		0			0			0	0		0	3	0.5	1	0	2
L	2	rigidity	4	0		0				0	0							1	1		0										0							0			0	0		1	3	0		0	2
L	2	akinesia	0	2	1	2	2	3	1	2	2	0.5	3	3	0.5	2	2	3	3	2	3	2	2	1	2	2	2	1	2	1	2	2	2	2	1	2	2	1	1	2	3	2	1	1	1	3	2	2	3
L	2	akinesia	0.5	2	1	2	2	3	1	1.5	1	0.5	2	2	0.5	2	2	3	3	2	3	2	1.5	1	2	2	2	1	2	1	2	2	2	2	1	1	1	1	1	2	3	2	1	1	1	3	1	3	3
L	2	akinesia	1	2	1	2	2	3	1	1.5	1		2	2	0.5	2	1	3	3	2	3	2	1	0	2	2	2	1	2	1	1	2	2	1	0.5	1	0.5	1	1	1	3	2	0	1	1	1.5	1	2	3
L	2	akinesia	1.5	1	1	2	1	3	0	1	1		1	2	0.5	1	0	2	3	2	3	1	1		1	2	1	0	1	1	0	1	1	1	0.5	1	0.5	1	1	1	4	2	0	2	1	1.5	1	2	2
L	2	akinesia	2	1	1	1.5	1	3	0	1.5	1		1	2	0.5	1	0	2	2	1	2	1	0.5		1	2	1	0	0	1	0	1	1	2	0	1	0.5	0.5	1	1	4	1.5	0	1	1	1	1	2	2
L	2	akinesia	2.5	1	1	1.5	1	1	0	1	1		0	3	0.5	1	0	1	1.5	1	2	1	1		1		1	1	1	1	1	1	2	2	0	1	0.5	0.5	1		3	1.5	0	1	1	1	1	1	2
L	2	akinesia	3	1		1.5	2	1	1	0.5	1		0	3		1		1	1.5	1	2	0	2		1		2		0		1	1	2	3	0	1	0.5	0.5			3	1.5	0	1	1	2	1	2	2
L	2	akinesia	3.5	1		1.5	2	1	1	0.5	1		0	2				1	1	1	3								1		2	1	2		0			0.5			3	1.5		0	1	2	2	1	2
L	2	akinesia	4			1.5				0.5	1							1	1		3										2							0.5			3	2		1	1.5	1.5		1	2
L	2	tremor	0						1			0										1			2				1	3	2			0			2	2			2	2	2	1
L	2	tremor	0.5						1			0										1			1				1	3	3			0			1	3			2	2	1	1
L	2	tremor	1						1			0										0			1				1	2	2			0			0	2			2	2	0	1
L	2	tremor	1.5						1													0			1				0	1	0			0			0.5	2			2	2	0	0.5
L	2	tremor	2						0													0			1				0	1	0			0			0	2			2	2	0	1
L	2	tremor	2.5						0													0			1				0	2	0			0			0	2			0	2	0	1
L	2	tremor	3						1													0			1				0		0			0			0	2			0	0	0	1
L	2	tremor	3.5						0																						0							2			0	0		1
L	2	tremor	4																												0							2			0	0		1
L	2	sideeffects	0
L	2	sideeffects	0.5																																			1
L	2	sideeffects	1																																			1					1
L	2	sideeffects	1.5																					1														1			1
L	2	sideeffects	2															1																				1			1	1
L	2	sideeffects	2.5		1			1					1										1		1	1	1	1		1			1	1				1	1	1	1
L	2	sideeffects	3		1		1	1			1			1	1		1	1	1	1			1		1	1	1	1	1	1		1	1	1				1		1	1	1				1	1
L	2	sideeffects	3.5				1	1	1	1			1	1				1	1	1								1	1		1	1	1		1			1			1							1
L	2	sideeffects	4	1				1										1	1	1	1	1									1		1		1			1			1	1		1	1	1		1	1
L	3	rigidity	0	3	1	1	3	2	1	2	2	0	1	3	1	2	1	2	3	2	2	3	1	1	2	2	2	1	2	2	1	3	1	2	2	1	2	2	2	2	2	2	0	1	3	2	1	1	3
L	3	rigidity	0.5	2	1	1	3	2	1	2.5	2	0	1	3	0.5	2	1	2	3	2	2	3	1	0	2	2	2	1	2	2	1	2	1	2	2	1	1	1	2	2	2	2	0	1	3	2	1	1	3
L	3	rigidity	1	2	0	1	3	1	1	2.5	1	0	0	3	0.5	2	1	2	3	2	1	3	0.5	0	2	2	1	1	2	2	1	2	0	2	1	1	0.5	1	1	1	2	2	0	0	3	1	1	1	3
L	3	rigidity	1.5	1	0	0.5	3	0	0	2	0	0	0	3	0	2	1	2	3	1	0	2	0		1	2	1	0	2	1	1	1	0	2	0	0	1	1.5	1	1	2	2	0	0	3	1	0	1	3
L	3	rigidity	2	1	0	0	2	0	0	1.5	0	0	0	2	0	2	1	2	2	1	0	2	1		1	2	1	1	2		1	2	0	2	0		2	1.5	1	0	2	2	0	0	3	0.5	0	1	2
L	3	rigidity	2.5	1	0	0	2	0	0	1.5	0		0	3	0	2	1	2	3	1	0	1			1		1	1			1	2	0	2	0		2	1.5	1	0		2		0	3	0.5	1	1	2
L	3	rigidity	3	1	0	0	2	0	0	2	0		0		0	2		2	3	1	0	1			1			1			1	2		2	0		2	1	2	0		1		0	3	0.5		0	2
L	3	rigidity	3.5	0		0		0		2	0		0					2	2												1	2			0			0.5				1		0	3	0.5		0	1
L	3	rigidity	4	0		0		0		2.5	0							2	1													2										1		0	3	0.5		0	1
L	3	akinesia	0	2	2	2	2	3	1	2	2	1	3	3	0.5	2	1	3	3	2	3	2	2	1	2	2	2	1	2	1	1	2	2	3	1	1	2	1	1	1	4	2	0	1	2.5	3	1	2	3
L	3	akinesia	0.5	2	1	2	2	3	1	1	2	1	2	3	0.5	2	1	3	3	2	3	2	2	1	2	2	2	1	2	1	2	1	2	2	1	1	1	1	1	1	4	2	0	1	2.5	3	2	2	3
L	3	akinesia	1	2	1	2	2	3	1	1	1	0.5	2	3	0.5	2	1	3	3	2	2	1	1	1	2	2	1	0	2	1	1	1	2	2	1	1	1	1	1	1	4	2	0	1	2	2	1	3	3
L	3	akinesia	1.5	2	1	2	2	3	0	1	1	0.5	1	3	0.5	2	1	3	2.5	2	3	1	1.5	1	2	2	1	1	2	1	2	1	2	2	1	1	1	1	1	1	4	2	0	0	1.5	2	1	2	3
L	3	akinesia	2	1	1	2	2	2	0	1	1	0.5	1	3	0.5	2	1	3	2	1	2	1	2		2	2	1	1	2		1	1	2	3	0.5	1	1	1	1	1	4	2	0	1	1.5	1.5	1	2	2
L	3	akinesia	2.5	1	1	2	2	2	1	1	1		0	3	0.5	2	0	3	2	1	3	0			2		1	0			2	1	2	2	0.5	1	2	1	1	1		2		1	1.5	1.5	1	2	2
L	3	akinesia	3	1	1	2	3	2	1	2	1		0		0.5	2		3	2	1	3	1			1			1			2	1		3	0.5	1	2	1	1	1		2		1	1.5	1.5		1	2
L	3	akinesia	3.5	1		2		2		3	1		0					3	2												2	1			0.5			1				2		1	1.5	1.5		1	2
L	3	akinesia	4			2		2		2	1							3	2													1										2		1	1.5	3		1	2
L	3	tremor	0						1			0										1			1				1	3	2			1			2	2		2	2	2	1	1
L	3	tremor	0.5						1			0										1			1				1	3	2			0			1	2		2	2	2	1	1
L	3	tremor	1						1			0										1			1				1	3	1			0			1	2		1	2	2	2	0.5
L	3	tremor	1.5						1			0										1			1				1	2	0			0			1	2			2	2	0	1
L	3	tremor	2						1			0										0			1				1		0			0			1	2			2	2	1	1
L	3	tremor	2.5						1			0										0			1						0			0			1	1				2		1
L	3	tremor	3						1			0										0			2						0			0			1	1				1		1
L	3	tremor	3.5																												0							1.5				1		1
L	3	tremor	4																																							1		1
L	3	sideeffects	0
L	3	sideeffects	0.5																																			1				1	1
L	3	sideeffects	1					1																														1					1
L	3	sideeffects	1.5					1																1														1			1		1
L	3	sideeffects	2		1			1															1				1			1			1					1			1	1	1			1
L	3	sideeffects	2.5		1				1					1					1						1		1		1				1	1				1
L	3	sideeffects	3		1		1		1				1				1		1	1	1				1	1					1		1	1	1			1	1				1			1	1
L	3	sideeffects	3.5					1					1						1	1	1				1			1			1	1			1			1						1
L	3	sideeffects	4	1				1										1	1		1	1						1				1						1							1
[truncated: 41 more columns]
