# Supplementary material for: Patient-specific and interpretable deep brain stimulation optimisation using MRI and clinical review data
Source: Front Neurosci. 2025 Oct 22;19:1661987. doi: 10.3389/fnins.2025.1661987 (PMC12586115; doi:10.3389/fnins.2025.1661987)
Supplement: Supplementary file 3 [file Supplementary_file_3.ZIP]

Archive with 2 entries (2 files):
- patient_settings.html
- calculated_settings.html
